# Supplementary material for: Toxin secretion and trafficking by Mycobacterium tuberculosis
Source: Nat Commun. 2021 Nov 15;12:6592. doi: 10.1038/s41467-021-26925-1 (PMC8593097; doi:10.1038/s41467-021-26925-1)
Supplement: Supplementary file 3 — Source Data [file 41467_2021_26925_MOESM3_ESM.xlsx]

## Sheet: Fig. 1b
Toxin secretion and trafficking by Mycobacterium tuberculosis
Pajuelo et al.

## Sheet: Fig. 1d
Toxin secretion and trafficking by Mycobacterium tuberculosis
Pajuelo et al.

## Sheet: Fig. 1e-f
Toxin secretion and trafficking by Mycobacterium tuberculosis
Pajuelo et al.
		mc26206	mc26206 ΔesxFE-cpnT-ift	mc26206 ΔesxFE-cpnT-ift + esxFE-cpnT-ift	mc26206 ΔesxFE-cpnT-ift + esxFE-cpnT-Y1*-ift	mc26206 ΔesxFE-cpnT-ift + esxFE-cpnT-Y2*-ift	mc26206 ΔesxFE-cpnT-ift + esxFE-cpnT-Y3*-ift
	TNT+	24	2	20	3	24
	Total	34	38	40	35	36	13
	Total	0.705882	0.0526316	0.5	0.0857143	0.666667	0
		mc26206	mc26206 ΔesxFE-cpnT-ift	mc26206 ΔesxFE-cpnT-ift + esxFE-cpnT-ift	mc26206 ΔesxFE-cpnT-ift + esxFE-cpnT-Y1*-ift	mc26206 ΔesxFE-cpnT-ift + esxFE-cpnT-Y2*-ift	mc26206 ΔesxFE-cpnT-ift + esxFE-cpnT-Y3*-ift
	TNT+	36	4	6	4	34	11
	Total	56	51	14	51	51	51
	%	0.642857	0.0784314	0.428571	0.0784314	0.666667	0.215686
		64.2857	7.84314	42.8571	7.84314	66.6667	21.5686
	mc26206	64.2857	70
	mc26206 ΔesxFE-cpnT-ift	7.84314	5.2
	mc26206 ΔesxFE-cpnT-ift + esxFE-cpnT-ift	42.8571	50
	mc26206 ΔesxFE-cpnT-ift + esxFE-cpnT-Y1*-ift	7.84314	8.5
	mc26206 ΔesxFE-cpnT-ift + esxFE-cpnT-Y2*-ift	66.6667	66
	mc26206 ΔesxFE-cpnT-ift + esxFE-cpnT-Y3*-ift	21.5686	0

## Sheet: Fig. 2a-b
Toxin secretion and trafficking by Mycobacterium tuberculosis
Pajuelo et al.
		wt
		green	red	ratio r/g	Average	SD
	Replicate 1	97	23	23.7113	20.3663	4.73059
	Replicate 2	94	16	17.0213
		delta cpnt
		green	red	ratio r/g	Average	SD
	Replicate 1	61	1	1.63934	3.36205	2.43627
	Replicate 2	59	3	5.08475
		delta esx1
		green	red	ratio r/g	Average	SD
	Replicate 1	77	17	22.0779	24.1342	2.90801
	Replicate 2	84	22	26.1905
		delta esx2
		green	red	ratio r/g	Average	SD
	Replicate 1	78	21	26.9231	23.0449	5.48461
	Replicate 2	120	23	19.1667
		delta esx4
		green	red	ratio r/g	Average	SD
	Replicate 1	65	4	6.15385	5.1896	1.36365
	Replicate 2	71	3	4.22535
		compl esx4
		green	red	ratio r/g	Average	SD
	Replicate 1	67	14	20.8955	26.2811	7.61635
	Replicate 2	60	19	31.6667

## Sheet: Fig. 2c
Toxin secretion and trafficking by Mycobacterium tuberculosis
Pajuelo et al.

## Sheet: Fig. 2d-e
Toxin secretion and trafficking by Mycobacterium tuberculosis
Pajuelo et al.
		wt H37Rv
		green	red	ratio r/g	Average	SD				wt H37Rv	DcpnT	CpnT compl	ESX3
	Replicate 1	292	117	40.0685	36.061	4.65675			AVG	36.061	1.72913	32.1487	34.5065
	Replicate 2	294	91	30.9524					SD	4.65675	0.821456	5.17839	2.69842
	Replicate 3	296	110	37.1622
		delta cpnt
		green	red	ratio r/g	Average	SD
	Replicate 1	124	1	0.806452	1.72913	0.821456
	Replicate 2	150	3	2
	Replicate 3	84	2	2.38095
		delta cpnt compl
		green	red	ratio r/g	Average	SD
	Replicate 1	175	59	33.7143	32.1487	5.17839
	Replicate 2	198	72	36.3636
	Replicate 3	201	53	26.3682
		delta esx3
		green	red	ratio r/g	Average	SD
	Replicate 1	388	134	34.5361	34.5065	2.69842
	Replicate 2	368	117	31.7935
	Replicate 3	363	135	37.1901

## Sheet: Fig. 2f
Toxin secretion and trafficking by Mycobacterium tuberculosis
Pajuelo et al.

## Sheet: Fig. 2g-h
Toxin secretion and trafficking by Mycobacterium tuberculosis
Pajuelo et al.
		wt H37Rv
		green	red	ratio r/g	Average	SD				wt H37Rv	H37Rv DcpnT	Erdman	erdman tet-OFF -Atc	erdman tet-OFF +Atc
	Replicate 1	270	79	29.2593	31.2319	2.12628			AVG	31.2319	4.66169	35.4822	35.6585	34.2171
	Replicate 2	221	74	33.4842					SD	2.12628	1.53567	3.37219	5.7842	1.70238
	Replicate 3	210	65	30.9524
		H37Rv DcpnT
		green	red	ratio r/g	Average	SD
	Replicate 1	50	3	6	4.66169	1.53567
	Replicate 2	67	2	2.98507
	Replicate 3	80	4	5
		Erdman
		green	red	ratio r/g	Average	SD
	Replicate 1	50	16	32	35.4822	3.37219
	Replicate 2	142	55	38.7324
	Replicate 3	140	50	35.7143
		erdman tet-OFF -Atc
		green	red	ratio r/g	Average	SD
	Replicate 1	83	35	42.1687	35.6585	5.7842
	Replicate 2	92	31	33.6957
	Replicate 3	90	28	31.1111
		erdman tet-OFF +Atc
		green	red	ratio r/g	Average	SD
	Replicate 1	47	16	34.0426	34.2171	1.70238
	Replicate 2	50	18	36
	Replicate 3	46	15	32.6087

## Sheet: Fig. 3a-b
Toxin secretion and trafficking by Mycobacterium tuberculosis
Pajuelo et al.
		wt
		green	red	ratio r/g	Average	SD				wt	DcpnT	CpnT compl	ESX4	ESX4 compl
	Replicate 1	348	126	36.2069	37.2989	1.23318			AVG	37.2989	2.37737	51.3751	18.5842	36.3517
	Replicate 2	396	153	38.6364					SD	1.23318	1.24128	13.1021	4.56603	5.31606
	Replicate 3	224	83	37.0536
		delta cpnt
		green	red	ratio r/g	Average	SD
	Replicate 1	258	6	2.32558	2.37737	1.24128
	Replicate 2	247	9	3.64372
	Replicate 3	86	1	1.16279
		delta cpnt compl
		green	red	ratio r/g	Average	SD
	Replicate 1	344	201	58.4302	51.3751	13.1021
	Replicate 2	498	296	59.4378
	Replicate 3	171	62	36.2573
		delta esx4
		green	red	ratio r/g	Average	SD
	Replicate 1	222	48	21.6216	18.5842	4.56603
	Replicate 2	351	73	20.7977
	Replicate 3	105	14	13.3333
		delta esx4 compl
		green	red	ratio r/g	Average	SD
	Replicate 1	413	125	30.2663	36.3517	5.31606
	Replicate 2	491	190	38.6965
	Replicate 3	217	87	40.0922

## Sheet: Fig. 4a-b-c
Toxin secretion and trafficking by Mycobacterium tuberculosis
Pajuelo et al.
	DIGITONIN
	WT	ΔcpnT operon	Δesx-1	Δesx-2	Δesx-4	Δesx-2 :: esx-2-Mtb	Δesx-4 :: esx-4-Mtb
	71.43	0	5	6.25	28.57
	58.14	11.54	12.73	5.56	17.86
	41.67	6.06	9.84		3.7
	54.84	5.41	4.55	20.59	14.29
	51.3513	14.5455				46.1538	43.5484
		13.6364				43.1818	49.0196
	TITRON X-100
	WT	ΔcpnT operon	Δesx-1	Δesx-2	Δesx-4	Δesx-2 :: esx-2-Mtb	Δesx-4 :: esx-4-Mtb
	63.46	5.88	64.29	66.67	11.76
	60	22.22	70.59	87.5	6
	55.88	3.39	50	48	12.5
	53.8462	18.75				58	46.4789
		20				48	44

[truncated: 7 more sheets: Fig. 4d, Fig. 5a-b-c, Fig. 5d-e, Supplemental Figure 3, Supplemental Figure 6, Supplemental Figure 8, Supplemental Figure 10]
